# Supplementary material for: Dual roles of c-Myc in the regulation of hTERT gene
Source: Nucleic Acids Res. 2014 Aug 28;42(16):10385–98. doi: 10.1093/nar/gku721 (PMC4176324; doi:10.1093/nar/gku721)
Supplement: SUPPLEMENTARY DATA [file supp_gku721_nar-00016-x-2014-File004.xlsx]

## Sheet: Table S1 shRNAs
Lentiviral shRNA clones
	Gene Names	Codes	Distributors	TRC IDs	Oligo Sequences
	c-Myc	A9	Sigma	TRCN0000039642	CCGGCCTGAGACAGATCAGCAACAACTCGAGTTGTTGCTGATCTGTCTCAGGTTTTTG
		A10	Sigma	TRCN0000174055	CCGGCCTGAGACAGATCAGCAACAACTCGAGTTGTTGCTGATCTGTCTCAGGTTTTTG
		A11	Sigma	TRCN0000039640	CCGGCAGTTGAAACACAAACTTGAACTCGAGTTCAAGTTTGTGTTTCAACTGTTTTTG
	Mad1	A4	Sigma	TRCN0000017572	CCGGGCCAAATTGCACATAAAGAAACTCGAGTTTCTTTATGTGCAATTTGGCTTTTT
		A5	Sigma	TRCN0000017571	CCGGGCACCAGCATCAAGAGAATAACTCGAGTTATTCTCTTGATGCTGGTGCTTTTT
	Max	A6	Sigma	TRCN0000039864	CCGGCCACAGAATATATCCAGTATACTCGAGTATACTGGATATATTCTGTGGTTTTTG
		A7	Sigma	TRCN0000231549	CCGGCCACAGAATATATCCAGTATACTCGAGTATACTGGATATATTCTGTGGTTTTTG
		A8	Sigma	TRCN0000231550	CCGGACACACACCAGCAAGATATTGCTCGAGCAATATCTTGCTGGTGTGTGTTTTTTG
	USF1	C2	Sigma	TRCN0000020682	CCGGCCACGGATTAGAGGTCGTCATCTCGAGATGACGACCTCTAATCCGTGGTTTTT
		C3	Sigma	TRCN0000020679	CCGGGCTGGATACTGGACACACTAACTCGAGTTAGTGTGTCCAGTATCCAGCTTTTT
	USF2	B3	Sigma	TRCN0000020734	CCGGTCCTCCACTTGGAAACGGTATCTCGAGATACCGTTTCCAAGTGGAGGATTTTT
		B4	Sigma	TRCN0000020736	CCGGCGGCGACCACAACATCCAGTACTCGAGTACTGGATGTTGTGGTCGCCGTTTTT
		B5	Sigma	TRCN0000020735	CCGGGACACACCCTTACTCTCCAAACTCGAGTTTGGAGAGTAAGGGTGTGTCTTTTT
	Empty Vector	Vec	Addgene	N/A	N/A
	Scramble	SCR	Addgene	N/A	CCTAAGGTTAAGTCGCCCTCGCTCGAGCGAGGGCGACTTAACCTTAGG

## Sheet: Table S2 RT-PCR primers
Table S1
qRT-PCR primers
	Targets	Forward, 5'-->3'	Reverse, 5'-->3'	Amplicon Sizes
	hTERT	GAACATGCGTCGCAAACTCTTTGG	TGCAGCAGGAGGATCTTGTAGATG	120 bp
	18sRNA	TAGAGGGACAAGTGGCGTTC	CGCTGAGCCAGTCAGTGT	104 bp
	c-Myc	TTCGGGTAGTGGAAAACCAG	CACCGAGTCGTAGTCGAGGT	92 bp
	L-Myc	CTGGGCGAACCCAAGAC	TCCGAATACCCAGAGACTGC	112 bp
	N-Myc	CACAAGGCCCTCAGTACCTC	TTCTCCACAGTGACCACGTC	107 bp
	Max	CTTTCACAGTTTGCGGGACT	TGCTGGTGTGTGTGGTTTTT	123 bp
	Mga	CACTTTGGGAAGGAAAACCA	GGGGCTCGTTTCCTTATGAT	130 bp
	Mnt	GGATGACAAGAAGACGTCCAA	CGCTCCATTTCATGCTCATA	102 bp
	Mad1	GAGAAGCTGGGCATTGAGAG	CCTGTGAGATAGTCCGTGCTC	122 bp
	Mxi1	TACGAATGGACAGCATTGGA	CCATGGGAGAACTCTGTGCT	100 bp
	Mad3	ACTCCTCAGGCCTCTCCTCT	AACACCAGGCTCTCCACATC	76 bp
	Mad4	GACTTCGCCAGGGAGAAAA	AGTTTGGCTCGTCTGTGCTT	101 bp
	E2F1	CACAGATCCCAGCCAGTCTC	GAGAAGTCCTCCCGCACAT	147 bp
	E2F2	GAGGACAAGGCCAACAAGAG	GGCAATCACTGTCTGCTCCT	87 bp
	E2F3a	CGGCAGCCTCCTCTACAC	TAGCTCCAGCCTTCGCTTT	130 bp
	Sp1	TCACACGTTCGGATGAGCTA	TGAAGCGCTTAGGACACTCA	87 bp
	Sp2	TCTTCTGTGGGAAGAGGTTCA	CTTGGTGAGGTGGTCACTCC	128 bp
	Sp3	ACAGAGGCACAGAAGAACACA	TATGTTTGGCAAGGTGGTCA	95 bp
	Sp4	TGCCTGTTCCTGTCCTAATTG	TTGCCATAAACTTTACCACATCC	111 bp
	USF1	CCTGGCACTGGTCAATTCTT	GTTTCTCATCCCGAGTCGTC	136 bp
	USF2	GCAGGAGACCTTCAAAGAGG	AGGGCGTTCTCATTCTTCAG	90 bp

## Sheet: Table S3 Antibodies
Table S2
Antibodies
	Antibodies	Sources	Cat. #	Manufactures	Applications
	anti-c-Myc	Rabbit polyclonal	sc-764X	Santa Cruz Biotechnology	ChIP, WB
	anti-Max	Rabbit polyclonal	sc-197	Santa Cruz Biotechnology	ChIP, WB
	anti-USF1	Rabbit polyclonal	sc-229X	Santa Cruz Biotechnology	ChIP, WB
	anti-USF2	Rabbit polyclonal	sc-862X	Santa Cruz Biotechnology	ChIP, WB
	Anti-Mxd1	Rabbit polyclonal	sc-222X	Santa Cruz Biotechnology	ChIP
	anti-Sp1	Rabbit polyclonal	07-645	EMD Millipore	ChIP
	anti-E2F1	Rabbit polyclonal	sc-193	Santa Cruz Biotechnology	ChIP
	anti-E2F2	Rabbit polyclonal	sc-633	Santa Cruz Biotechnology	ChIP
	anti-E2F3	Rabbit polyclonal	sc-878	Santa Cruz Biotechnology	ChIP
	anti-H3Ac	Rabbit polyclonal	06-599	EMD Millipore	ChIP
	anti-H4Ac	Rabbit polyclonal	06-866	EMD Millipore	ChIP
	anti-H3K4me2	Rabbit polyclonal	07-030	EMD Millipore	ChIP
	anti-H3K4me3	Rabbit polyclonal	07-473	EMD Millipore	ChIP
	anti-H3K9me3	Rabbit polyclonal	ab8898	Abcam	ChIP
	anti-H3K27me3	Rabbit polyclonal	07-449	EMD Millipore	ChIP
	Normal rabbit IgG	Rabbit	sc-2027	Santa Cruz Biotechnology	ChIP
	anti-Actin	Mouse monoclonal	LMAB-C4	Seven Hills Bioreagents	WB

## Sheet: Table S4. ChIP primers
Table S3
ChIP qPCR primers
	Targets	Forward, 5'-->3'	Reverse, 5'-->3'	Amplicon Sizes
	Endo hTERT pro	GCGGCGCGAGTTTCAG	AGCACCTCGCGGTAGTGG	136 bp
	Trans hTERT pro	GCGGCGCGAGTTTCAG	GTGCCTCACGACCAACTTCT	135 bp
	Up1k	GTTTCTCGCCCCTTAGATCC	GCAGGACAGCTGAGGACTTC	72 bp
	Up2.5k	AAACTTCCCTGGGCTCAAGT	CGGTGTATCCCCAGTCTACG	123 bp
	Up5k	CCAAAGGCGTAAAACAGGAA	CCTCGTGTACTTTCCCTTGC	140 bp
	Rluc	ACCCTGGGTTCTTTTCCAAC	CATTTCATCTGGAGCGTCCT	113 bp
	Down1k	GACCGAGTGACCGTGGTTT	AGAGAGCGCACCCTCCAA	80 bp
	MS-4 (Down2k)	TGGGGAGAAGTGTCTGGAAG	CTCTCATTCCCACCCTTGAA	93 bp
	MS-5 (Down8k)	TGGGCATGCATGTTCACTAT	GAGGGACTATGGCCTCCTTC	101 bp
	MS-3 (Down10k)	CAGCATGTCCACACCTCATC	CCGCAGACAAAGCTCAAAA	88 bp

## Sheet: Table S5. Taqman Probes
Table S4
Probes
	Names	Sequences 5'-->3'	Modifications	Applications
	ChIP hTERT probe	CAGCGCTGCGTCCTGCTGCG	5' (6-FAM); 3' (BHQ-1)	ChIP hTERT promoter
	hTERT probe	TGGATTTGCAGGTGAACAGCCTCCA	5' (6-FAM); 3' (BHQ-1)	hTERT qRT-PCR
	18s rRNA probe	AGCAATAACAGGTCTGTGATG	5' (6-FAM); 3' (BHQ-1)	18s rRNA qRT-PCR
